# Supplementary material for: Fruit Morphology and Ripening-Related QTLs in a Newly Developed Introgression Line Collection of the Elite Varieties ‘Védrantais’ and ‘Piel de Sapo’
Source: Plants (Basel). 2022 Nov 15;11(22):3120. doi: 10.3390/plants11223120 (PMC9694011; doi:10.3390/plants11223120)
Supplement: Supplementary file 1 [file plants-11-03120-s001.zip]

Archive with 4 entries (4 files):
- Table S1 VED ILs_R1.xlsx
- Table S2 VED ILs_R1.xlsx
- Table S3 VED ILs_R1.xlsx
- Table S4 VED ILs.xlsx
