# Supplementary material for: Fruit Morphology and Ripening-Related QTLs in a Newly Developed Introgression Line Collection of the Elite Varieties ‘Védrantais’ and ‘Piel de Sapo’
Source: Plants (Basel). 2022 Nov 15;11(22):3120. doi: 10.3390/plants11223120 (PMC9694011; doi:10.3390/plants11223120)
Supplement: Supplementary file 1 [file plants-11-03120-s001.zip › Table S1 VED ILs_R1.xlsx]

## Sheet: Table S1
Table S1. Phenotypical data of the analyzed traits in the whole studied population.
Line	Plant	Chromosome	Year	MOT	ECOL	YELL	SUT	FC	EARO (DAP)	EYELL (DAP)	EALF (DAP)	EABS (DAP)	HAR (DAP)	ABS (0-3)	FW (g)	SSC (ºBrix)	FIR (kg cm-2)	FP (cm)	FA (cm)	FWI (cm)	FL (cm)	FS
PS	PS-42	PS	2020	Yes	Green	Yes	No	White	56	26	56	56	56	0	1340	5.7	3.7125	54.7841	196.8	14.3764	17.9324	1.2473
PS	PS-43	PS	2020	Yes	Green	Yes	No	White	55	29	56	56	56	1	2224	6.8	1.125	63.9692	271.755	15.2654	21.5392	1.411
PS	PS-44	PS	2020	Yes	Green	Yes	No	White	56	27	56	56	56	0	1960	7.3	3.4875	60.4287	237.922	15.1638	20.5486	1.3551
PS	PS-45	PS	2020	Yes	Green	Yes	No	White	56	30	56	56	56	0	2176	8	2.625	60.3434	235.962	14.8082	20.3962	1.3774
PS	PS-46	PS	2020	Yes	Green	Yes	No	White	52	30	55	56	56	1	2080	6	1.125	62.9557	254.955	14.732	21.8948	1.4862
PS	PS-47	PS	2020	Yes	Green	Yes	No	White	56	28	56	56	56	0	2084	9	3.25	62.5521	247.036	14.9606	21.7424	1.4533
PS	PS-48	PS	2020	Yes	Green	Yes	No	White	56	24	56	56	56	0	2304	6.6	4.125	63.0981	263.581	16.129	21.1836	1.3134
PS	PS-52	PS	2020	Yes	Green	Yes	No	White	56	23	56	56	56	0	2358	9	3.7125	62.6896	259.925	15.0368	22.5044	1.4966
PS	PS-53	PS	2020	Yes	Green	Yes	No	White	56	27	56	56	56	0	2492	6	3.375	67.0817	267.385	15.3416	22.6822	1.4785
PS	PS-54	PS	2020	Yes	Green	Yes	No	White	48	29	50	56	55	1	2154	6.8	4.5	61.8659	247.183	14.5542	21.6662	1.4887
PS	PS-55	PS	2020	Yes	Green	Yes	No	White	56	28	56	56	56	0	2298	10.2	2.375	60.9751	249.541	15.4432	20.9296	1.3553
PS	PS-56	PS	2020	Yes	Green	Yes	No	White	56	31	56	56	56	0	2798	8.3	2.9875	71.2529	319.851	15.8242	26.2636	1.6597
PS	PS-57	PS	2020	Yes	Green	Yes	No	White	56	25	56	56	56	0	1756	6.9	4.525	59.3576	217.162	13.9192	21.1582	1.5201
PS	PS-59	PS	2020	Yes	Green	Yes	No	White	55	26	56	56	56	0	1830	8.4	2.2125	59.7538	243.041	15.9512	19.4056	1.2166
PS	PS-60	PS	2020	Yes	Green	Yes	No	White	56	24	56	56	56	0	1910	7.6	3.3625	60.2701	239.252	14.7066	21.3614	1.4525
PS	PS-61	PS	2020	Yes	Green	Yes	No	White	55	25	56	56	56	1	2092	9.4	0.85	60.4266	249.056	15.8496	20.1422	1.2708
PS	PS-63	PS	2020	Yes	Green	Yes	No	White	56	25	56	56	56	0	2382	7.4	3.75	63.5096	268.154	15.494	22.5552	1.4557
PS	PS-64	PS	2020	Yes	Green	Yes	No	White	56	24	56	56	56	0	2358	9	3.725	65.2604	261.267	14.8844	22.5298	1.5137
PS	PS-65	PS	2020	Yes	Green	Yes	No	White	56	26	56	56	56	0	1808	8	2.575	59.3978	226.579	15.0876	19.812	1.3131
PS	PS-68	PS	2020	Yes	Green	Yes	No	White	56	24	56	56	56	0	2112	10	2.8625	62.2492	254.627	14.5288	22.4536	1.5455
PS	PS-69	PS	2020	Yes	Green	Yes	No	White	56	24	56	56	56	0	2244	7.7	3.25	64.8889	274.425	14.859	23.5966	1.588
PS	PS-70	PS	2020	Yes	Green	Yes	No	White	56	23	56	56	56	0	2602	8.8	3.625	66.4345	288.398	15.9004	23.5966	1.484
PS	PS-71	PS	2020	Yes	Green	Yes	No	White	56	23	56	56	56	0	2312	9	3.525	63.2596	265.85	15.367	22.225	1.4463
PS	PS-72	PS	2020	Yes	Green	Yes	No	White	56	27	56	56	56	0	2216	7	3.9375	64.1577	252.558	13.716	24.4348	1.7815
PS	PS-73	PS	2020	Yes	Green	Yes	No	White	56	23	56	56	56	0	2504	7.8	3.1875	61.6632	262.349	15.9766	20.574	1.2878
PS	PS-74	PS	2020	Yes	Green	Yes	No	White	56	26	56	56	56	0	2444	9.2	2.875	63.4922	267.625	16.129	21.463	1.3307
PS	PS-75	PS	2020	Yes	Green	Yes	No	White	56	26	56	56	56	0	1998	3.8	4.075	62.8739	236.982	14.1986	21.717	1.5295
PS	PS-76	PS	2020	Yes	Green	Yes	No	White	49	26	56	56	56	0	2162	7.9	1.175	69.7174	297.323	15.1384	25.2476	1.6678
PS	PS-77	PS	2020	Yes	Green	Yes	No	White	56	26	56	56	56	0	2158	10.2	1.625	62.8528	253.533	15.7226	20.9042	1.3296
PS	PS-78	PS	2020	Yes	Green	Yes	No	White	56	22	56	56	56	0	2700	7.1	1.2	65.7146	286.47	17.1196	22.1488	1.2938
PS	PS-79	PS	2020	Yes	Green	Yes	No	White	55	27	56	56	56	0	2118	10.4	0.875	64.4495	264.645	14.478	23.0124	1.5895
PS	PS-80	PS	2020	Yes	Green	Yes	No	White	56	26	56	56	56	0	2548	8.4	3.1625	64.8478	278.521	16.0274	22.4282	1.3994
PS	PS-81	PS	2020	Yes	Green	Yes	No	White	56	24	56	56	56	0	2570	9	2.15	63.462	272.889	16.8656	21.5138	1.2756
PS	PS-83	PS	2020	Yes	Green	Yes	No	White	56	21	56	56	56	0	1838	5.3	3.9	57.2215	217.756	14.2494	19.8882	1.3957
PS	PS-84	PS	2020	Yes	Green	Yes	No	White	56	21	56	56	56	0	1254	11.6	2.138	51.1206	157.168	12.3444	17.7038	1.4342
PS	PS-85	PS	2020	Yes	Green	Yes	No	White	56	22	56	56	56	0	2138	7.8	2.175	60.7233	249.195	15.7734	20.701	1.3124
VED1.1	VED1.1-1	1	2020	Yes	Green	Yes	No	White	56	23	56	56	56	0
VED1.1	VED1.1-2	1	2020	Yes	Green	Yes	No	White	56	23	56	56	56	0
VED1.1	VED1.1-4	1	2020	Yes	Green	Yes	No	White	56	26	56	56	56	0	2420	10	2.35	62.4353	263.098	15.6972	21.6916	1.3819
VED1.1	VED1.1-5	1	2020	Yes	Green	Yes	No	White	56	26	56	56	56	0	2160	6.2	4.0375
VED1.1	VED1.1-6	1	2020	Yes	Green	Yes	No	White	56	28	56	56	56	0	2772	5.8	2.4375	69.8479	309.165	16.4592	24.4602	1.4861
VED1.1	VED1.1-7	1	2020	Yes	Green	Yes	No	White	56	24	56	56	56	0
VED1.1	VED1.1-8	1	2020	Yes	Green	Yes	No	White	56	26	56	56	56	0	2124	8	3.3125	62.2723	248.48	14.6812	22.0472	1.5017
VED1.1	VED1.1-9	1	2020	Yes	Green	Yes	No	White	56	23	56	56	56	0	1946	8.2	3.2	60.0357	234.114	15.24	20.4978	1.345
VED1.2	VED1.2-1	1	2020	Yes	Green	Yes	No	White	56	26	56	56	56	0	1538	6.2	4.5625	52.7762	190.797	13.97	18.0086	1.2891
VED1.2	VED1.2-2	1	2020	Yes	Green	Yes	No	White	56	27	56	56	56	0	2282	9.4	3.1875	63.1914	258.304	15.9004	21.082	1.3259
VED1.2	VED1.2-3	1	2020	Yes	Green	Yes	No	White	56	25	56	56	55	0	2394	8.2	4.025	66.0583	280.394	15.2908	23.622	1.5449
VED1.2	VED1.2-4	1	2020	Yes	Green	Yes	No	White	56	28	56	56	56	0	3134	6.2	1.125	70.0855	326.47	17.2974	24.4348	1.4126
VED1.3	VED1.3-2	1	2020	Yes	Green	Yes	No	White	56	27	56	56	56	0	1320	4.8	4.9375	55.1198	185.864	12.8016	18.7706	1.4663
VED1.3	VED1.3-3	1	2020	Yes	Green	Yes	No	White	56	29	56	56	56	0	2508	8.6	3.175	63.9554	269.866	15.5702	21.8948	1.4062
VED1.3	VED1.3-4	1	2020	Yes	Green	Yes	No	White	56	31	56	56	56	0
VED1.3	VED1.3-5	1	2020	Yes	Green	Yes	No	White	56	30	56	56	56	0	2368	9.4	3.3125	67.1764	276.607	14.8336	23.368	1.5753
VED1.3	VED1.3-6	1	2020	Yes	Green	Yes	No	White	56	29	56	56	56	0	3402	9	4.625	73.3542	352.352	17.5006	25.7048	1.4688
VED1.3	VED1.3-7	1	2020	Yes	Green	Yes	No	White	56	27	56	56	56	0	2342	6.7	4.3	65.4323	274.543	15.7226	22.8346	1.4523
VED1.3	VED1.3-8	1	2020	Yes	Green	Yes	No	White	56	30	56	56	56	0
VED1.3	VED1.3-9	1	2020	Yes	Green	Yes	No	White	56	31	56	56	56	0
VED1.4	VED1.4-1	1	2020	Yes	Green	Yes	No	White	56	27	56	56	56	0
VED1.4	VED1.4-2	1	2020	Yes	Green	Yes	No	White	54	29	56	56	56	1
VED1.4	VED1.4-3	1	2020	Yes	Green	Yes	No	White	56	31	56	56	56	0	2884	7.9	1.8375	70.0158	309.148	16.764	23.6982	1.4136
VED1.4	VED1.4-4	1	2020	Yes	Green	Yes	No	White	48	31	48	56	53	2	1766	6	0.275	56.7458	216.149	14.2494	19.4564	1.3654
VED1.4	VED1.4-5	1	2020	Yes	Green	Yes	No	White	46	33	46	56	51	1	1776	10.2	0.9375	56.4892	216.696	14.5288	19.05	1.3112
VED1.4	VED1.4-6	1	2020	Yes	Green	Yes	No	White	56	36	56	56	56	2	1970	8.2	0.9625	55.4749	208.673	15.1892	18.6182	1.2258
VED1.4	VED1.4-8	1	2020	Yes	Green	Yes	No	White	56	27	56	56	56	0	1958	9.2	1.5	58.7219	222.927	14.5034	19.4818	1.3433
VED1.4	VED1.4-9	1	2020	Yes	Green	Yes	No	White	56	33	56	56	56	0
VED2.1	VED2.1-1	2	2020	Yes	Green	Yes	No	White	56	25	56	56	56	0
VED2.1	VED2.1-2	2	2020	Yes	Green	Yes	No	White	56	29	56	56	56	0	1954	6.8	3.625	57.6407	222.969	14.5034	19.431	1.3398
VED2.1	VED2.1-3	2	2020	Yes	Green	Yes	No	White	56	22	56	56	56	0
VED2.1	VED2.1-4	2	2020	Yes	Green	Yes	No	White	56	28	56	56	56	0	2864	7.8	2.6875	67.6316	296.612	16.6116	23.0124	1.3853
VED2.1	VED2.1-5	2	2020	Yes	Green	Yes	No	White	56	28	56	56	56	0
VED2.1	VED2.1-6	2	2020	Yes	Green	Yes	No	White	56	29	56	56	56	0				67.0276	294.858	16.8656	22.225	1.3178
VED2.1	VED2.1-8	2	2020	Yes	Green	Yes	No	White	56	27	56	56	56	0	2538	10.5	1.075	63.2375	271.329	16.7386	20.6248	1.2322
VED2.1	VED2.1-9	2	2020	Yes	Green	Yes	No	White	56	26	56	56	56	0	2430	7.5	2.975	66.5833	276.88	16.0782	22.0218	1.3697
VED2.2	VED2.2-1	2	2020	Yes	Green	Yes	No	White	56	28	56	56	56	0
VED2.2	VED2.2-2	2	2020	Yes	Green	Yes	No	White	56	29	56	56	56	0
VED2.2	VED2.2-3	2	2020	Yes	Green	Yes	No	White	56	25	56	56	56	0
VED2.2	VED2.2-4	2	2020	Yes	Green	Yes	No	White	56	25	56	56	56	0	2972	7.5	4.3	69.9285	319.854	16.9418	24.3078	1.4348
VED2.2	VED2.2-5	2	2020	Yes	Green	Yes	No	White	56	24	56	56	56	0	1848	5	4.875	61.0102	227.738	15.4178	18.8214	1.2208
VED2.2	VED2.2-6	2	2020	Yes	Green	Yes	No	White	56	25	56	56	56	0
VED2.2	VED2.2-7	2	2020	Yes	Green	Yes	No	White	56	26	56	56	56	0	2120	8.8	4.3875	60.4784	239.724	15.24	19.939	1.3083
VED2.2	VED2.2-8	2	2020	Yes	Green	Yes	No	White	56	28	56	56	56	0	3044	7	4.1875	68.9709	311.155	18.1356	21.7932	1.2017
VED2.2	VED2.2-9	2	2020	Yes	Green	Yes	No	White	56	25	56	56	56	0	2168	8.4	4.875	60.1929	237.843	15.2908	20.1168	1.3156
VED2.3	VED2.3-1	2	2020	No	Green	Yes	No	White	56	22	56	56	56	0	1114	4	5	58.3697	206.835	12.5222	21.209	1.6937
VED2.3	VED2.3-2	2	2020	No	Green	Yes	No	White	56	22	56	56	56	0
VED2.3	VED2.3-3	2	2020	No	Green	Yes	No	White	56	24	56	56	56	0	1522	5.4	5	57.7416	204.817	11.8872	21.2852	1.7906
VED2.3	VED2.3-4	2	2020	No	Green	Yes	No	White	56	26	56	56	56	0
VED2.3	VED2.3-5	2	2020	No	Green	Yes	No	White	48	27	56	56	56	0	2030	6.6	3.6875	61.4256	242.612	13.716	22.3012	1.6259
VED2.3	VED2.3-6	2	2020	No	Green	Yes	No	White	56	27	56	56	56	0	2880	5.8	4.6875	70.0326	314.99	16.1798	24.4348	1.5102
VED2.3	VED2.3-7	2	2020	No	Green	Yes	No	White	56	21	56	56	56	0
VED2.3	VED2.3-8	2	2020	No	Green	Yes	No	White	56	21	56	56	56	0	2604	7.2	5	64.4733	274.921	16.891	20.7264	1.2271
VED2.3	VED2.3-9	2	2020	No	Green	Yes	No	White	56	26	56	56	56	0
VED2.4	VED2.4-1	2	2020	Yes	Green	Yes	No	White	56	26	56	56	56	0	1502	5.8	4	56.0137	198.97	13.843	19.6088	1.4165
VED2.4	VED2.4-2	2	2020	Yes	Green	Yes	No	White	56	26	56	56	56	0	2280	7.4	3.525	62.5629	248.901	15.6718	20.9804	1.3387
VED2.4	VED2.4-6	2	2020	Yes	Green	Yes	No	White	56	27	56	56	56	0	2060	9.2	3.0875	60.2193	237.723	14.9606	20.8788	1.3956
VED2.4	VED2.4-8	2	2020	Yes	Green	Yes	No	White	56	23	56	56	56	0
VED2.4	VED2.4-9	2	2020	Yes	Green	Yes	No	White	56	22	56	56	56	0	2376	7.3	2.6625	61.8485	259.414	16.7132	20.0406	1.1991
VED3.1	VED3.1-1	3	2020	Yes	Green	Yes	No	White	51	25	56	56	56	0	1864	6	2.9	58.24	226.425	14.5034	20.2184	1.394
VED3.1	VED3.1-3	3	2020	Yes	Green	Yes	No	White	56	29	56	56	56	0	2354	8.9	3.35	63.4767	272.282	15.7226	21.8948	1.3926
VED3.1	VED3.1-4	3	2020	Yes	Green	Yes	No	White	56	28	56	56	56	0	2316	8.3	4.1125	61.5473	243.916	16.256	19.7612	1.2156
VED3.1	VED3.1-6	3	2020	Yes	Green	Yes	No	White	56	26	56	56	56	0	2210	8	3.425	60.3415	243.641	15.1384	21.3868	1.4128
VED3.1	VED3.1-7	3	2020	Yes	Green	Yes	No	White	56	27	56	56	56	0
VED3.1	VED3.1-8	3	2020	Yes	Green	Yes	No	White	51	30	56	56	56	0	2334	10	0.875	63.9647	271.483	15.5956	22.4282	1.4381
VED3.1	VED3.1-9	3	2020	Yes	Green	Yes	No	White	56	25	56	56	56	0
VED3.2	VED3.2-1	3	2020	Yes	Green	Yes	No	White	48	25	49	53	53	3
VED3.2	VED3.2-2	3	2020	Yes	Green	Yes	No	White	56	27	56	56	56	0	2350	7	4.3875	65.5535	268.628	15.4178	23.0886	1.4975
VED3.2	VED3.2-3	3	2020	Yes	Green	Yes	No	White	56	25	56	56	56	0	1412	8.5	3.2625	64.7963	273.641	15.8242	22.7584	1.4382
VED3.2	VED3.2-4	3	2020	Yes	Green	Yes	No	White	52	27	56	56	56	1	2438	7.2	0.9375	67.9184	279.976	14.9352	23.9776	1.6054
VED3.2	VED3.2-6	3	2020	Yes	Green	Yes	No	White	56	25	56	56	56	0	1906	11.5	3.3125	58.8358	227.942	14.6304	20.0914	1.3733
VED3.2	VED3.2-7	3	2020	Yes	Green	Yes	No	White	56	27	56	56	56	0	1466	7.2	2.925	53.0302	186.124	13.7668	17.8816	1.2989
VED3.2	VED3.2-8	3	2020	Yes	Green	Yes	No	White	56	22	56	56	56	0
VED3.2	VED3.2-9	3	2020	Yes	Green	Yes	No	White	56	24	56	56	56	0
VED4.1	VED4.1-1	4	2020	Yes	Green	Yes	No	White	56	24	56	56	56	0	1848	7.4	3.6875	61.5314	242.778	14.478	22.0218	1.5211
VED4.1	VED4.1-3	4	2020	Yes	Green	Yes	No	White	56	22	56	56	56	0	1942	6.5	3.325	59.0647	227.403	13.7922	21.2852	1.5433
VED4.1	VED4.1-4	4	2020	Yes	Green	Yes	No	White	56	28	56	56	56	0	1576	8.5	3.175	54.9072	193.676	12.8524	20.0152	1.5573
VED4.1	VED4.1-5	4	2020	Yes	Green	Yes	No	White	56	27	56	56	56	0	2456	7.6	4.125	62.0753	258.515	15.5702	21.2598	1.3654
VED4.1	VED4.1-6	4	2020	Yes	Green	Yes	No	White	48	27	56	56	56	0	2058	9.4	1.5625	62.476	249.034	14.4272	21.59	1.4965
VED4.1	VED4.1-8	4	2020	Yes	Green	Yes	No	White	56	26	56	56	56	0
VED4.2	VED4.2-2	4	2020	Yes	Green	Yes	No	White	56	25	56	56	56	0	1710	7.9	3.4625	57.4566	206.6	13.843	19.3548	1.3982
VED4.2	VED4.2-6	4	2020	Yes	Green	Yes	No	White	56	22	56	56	56	0	1740	6.2	2.75	57.846	220.101	13.97	20.4724	1.4655
VED4.2	VED4.2-7	4	2020	Yes	Green	Yes	No	White	56	43	56	56	56	0	1394	9	3	50.8847	174.873	14.0208	16.129	1.1504
VED4.2	VED4.2-9	4	2020	Yes	Green	Yes	No	White	56	32	56	56	56	0	1148	10.5	3.425	50.5008	163.979	11.6586	18.3896	1.5773
VED4.3	VED4.3-1	4	2020	Yes	Green	Yes	No	White	56	27	56	56	56	0	1518	9.2	2	53.7922	191.738	13.5382	18.415	1.3602
VED4.3	VED4.3-2	4	2020	Yes	Green	Yes	No	White	56	24	56	56	56	0	1610	9.2	2.5	56.1341	196.298	13.4112	18.669	1.392
VED4.3	VED4.3-3	4	2020	Yes	Green	Yes	No	White	56	27	56	56	56	0	1872	9	2.5125	60.5683	227.483	14.0208	21.1836	1.5109
VED4.3	VED4.3-4	4	2020	Yes	Green	Yes	No	White	56	22	56	56	56	0
VED4.3	VED4.3-5	4	2020	Yes	Green	Yes	No	White	56	23	56	56	56	0	1006	8.9	1.875	48.3472	154.291	11.8872	17.2974	1.4551
VED4.3	VED4.3-6	4	2020	Yes	Green	Yes	No	White	56	25	56	56	56	0	1592	10.9	1.85	54.0417	195.658	14.2494	18.288	1.2834
VED4.3	VED4.3-7	4	2020	Yes	Green	Yes	No	White	50	24	56	56	56	0
VED5.1	VED5.1-1	5	2020	Yes	Green	Yes	No	White	55	30	56	56	56	1	2000	5	1.25	66.3066	268.676	14.0208	24.511	1.7482
VED5.1	VED5.1-2	5	2020	Yes	Green	Yes	No	White	56	26	56	56	56	0	2162	6.4	2.8125	62.9672	253.425	14.5288	22.9616	1.5804
VED5.1	VED5.1-3	5	2020	Yes	Green	Yes	No	White	56	26	56	56	56	0
VED5.1	VED5.1-4	5	2020	Yes	Green	Yes	No	White	56	22	56	56	56	0
VED5.1	VED5.1-5	5	2020	Yes	Green	Yes	No	White	56	27	56	56	56	0	2488	7.4	3.95	68.508	291.204	15.6972	23.9268	1.5243
VED5.1	VED5.1-7	5	2020	Yes	Green	Yes	No	White	56	22	56	56	56	0
VED5.1	VED5.1-8	5	2020	Yes	Green	Yes	No	White	56	21	56	56	56	0	2346	8.3	3.625	65.8742	268.839	15.3924	22.606	1.4686
VED5.1	VED5.1-9	5	2020	Yes	Green	Yes	No	White	56	27	56	56	56	0	2308	6.6	3	68.5941	280.73	13.6144	24.9936	1.8358
VED5.2	VED5.2-2	5	2020	Yes	Green	Yes	No	White	56	21	56	56	56	0
VED5.2	VED5.2-3	5	2020	Yes	Green	Yes	No	White	56	25	56	56	56	0	2034	9.7	2.3125	60.02	226.487	16.1798	18.3388	1.1334
VED5.2	VED5.2-4	5	2020	Yes	Green	Yes	No	White	56	24	56	56	56	0	2308	7	2.8	62.8779	262.32	15.6464	21.4884	1.3734
VED5.2	VED5.2-5	5	2020	Yes	Green	Yes	No	White	56	20	56	56	55	0	1474	8.6	3.625	54.9155	190.709	12.9286	19.4818	1.5069
VED5.2	VED5.2-6	5	2020	Yes	Green	Yes	No	White	56	34	56	56	56	0
VED5.2	VED5.2-7	5	2020	Yes	Green	Yes	No	White	56	22	56	56	56	0	2376	11.2	3.1875	63.7251	265.643	15.7226	22.0218	1.4006
VED5.2	VED5.2-8	5	2020	Yes	Green	Yes	No	White	56	26	56	56	56	0	1442	9.2	2.8125	50.3444	173.623	14.2494	15.9766	1.1212
VED5.2	VED5.2-9	5	2020	Yes	Green	Yes	No	White	56	24	56	56	56	0
VED5.3	VED5.3-1	5	2020	Yes	Green	Yes	No	White	56	26	56	56	56	0
VED5.3	VED5.3-2	5	2020	Yes	Green	Yes	No	White	56	24	56	56	56	0	922	6	2.9	47.6919	155.404	12.573	16.3068	1.297
VED5.3	VED5.3-3	5	2020	Yes	Green	Yes	No	White	49	28	49	54	54	3	1296		1.375	51.7364	176.033	13.2842	16.891	1.2715
VED5.3	VED5.3-4	5	2020	Yes	Green	Yes	No	White	56	28	56	56	56	0	1994	10	1.2625	60.8268	235.409	14.5796	20.3454	1.3955
VED5.3	VED5.3-5	5	2020	Yes	Green	Yes	No	White	56	25	56	56	56	0
VED5.3	VED5.3-6	5	2020	Yes	Green	Yes	No	White	46	26	46	56	51	1	1484	6	1.65	55.5466	199.173	13.6398	18.7198	1.3724
VED5.3	VED5.3-7	5	2020	Yes	Green	Yes	No	White	56	28	56	56	56	0
VED5.3	VED5.3-8	5	2020	Yes	Green	Yes	No	White	56	24	56	56	56	0	2184	8.2	3.125	59.8586	234.941	15.8496	19.2532	1.2147
VED5.3	VED5.3-9	5	2020	Yes	Green	Yes	No	White	56	22	56	56	56	0
VED6.1	VED6.1-1	6	2020	Yes	Green	Yes	No	White	56	27	56	56	56	0	2078	6	2.225	61.3841	250.661	15.2654	21.336	1.3977
VED6.1	VED6.1-2	6	2020	Yes	Green	Yes	No	White	56	26	56	56	56	0	1586	4.5	2.4625	55.9058	207.309	13.7922	19.5326	1.4162
VED6.1	VED6.1-3	6	2020	Yes	Green	Yes	No	White	52	24	47	56	52	1	1620	7.8	2	55.0688	199.026	13.9192	18.0086	1.2938
VED6.1	VED6.1-4	6	2020	Yes	Green	Yes	No	White	49	24	56	56	56	0	1866	7.8	0.8125	58.6405	227.664	15.2908	19.6088	1.2824
VED6.1	VED6.1-5	6	2020	Yes	Green	Yes	No	White	50	28	51	56	56	2
VED6.1	VED6.1-6	6	2020	Yes	Green	Yes	No	White	56	24	56	56	56	0
VED6.1	VED6.1-7	6	2020	Yes	Green	Yes	No	White	56	26	56	56	56	0
VED6.1	VED6.1-8	6	2020	Yes	Green	Yes	No	White	53	24	56	56	56	0
VED6.1	VED6.1-9	6	2020	Yes	Green	Yes	No	White	44	23	45	49	49	3	1690	9.2	0.875	54.779	203.286	14.4018	18.7452	1.3016
VED6.2	VED6.2-1	6	2020	Yes	Green	Yes	No	White	56	24	56	56	56	0	1944	7.2	3.525	61.8049	238.316	14.7066	20.4978	1.3938
VED6.2	VED6.2-2	6	2020	Yes	Green	Yes	No	White	56	27	56	56	56	0	2062	11	2.2125	62.8696	245.081	14.2494	21.2598	1.492
VED6.2	VED6.2-3	6	2020	Yes	Green	Yes	No	White	56	26	56	56	56	0
VED6.2	VED6.2-5	6	2020	Yes	Green	Yes	No	White	50	28	51	56	56	2
VED6.2	VED6.2-6	6	2020	Yes	Green	Yes	No	White	56	23	56	56	56	0	1318	9.8	4.5	52.7139	177.312	11.8872	18.9484	1.594
VED6.2	VED6.2-7	6	2020	Yes	Green	Yes	No	White	56	27	56	56	56	0	1848	7.5	4.9	61.4502	232.467	13.3858	21.59	1.6129
VED6.2	VED6.2-8	6	2020	Yes	Green	Yes	No	White	56	25	56	56	55	0
VED6.2	VED6.2-9	6	2020	Yes	Green	Yes	No	White	56	27	56	56	56	0	2020	9.8	4.1	61.8048	239.752	13.9192	21.2344	1.5255
VED6.3	VED6.3-1	6	2020	Yes	Green	Yes	No	White	45	24	45	56	50	1
VED6.3	VED6.3-2	6	2020	Yes	Green	Yes	No	White	56	24	56	56	56	0
VED6.3	VED6.3-3	6	2020	Yes	Green	Yes	No	White	49	28	50	56	55	1	1954	9.6	2.1125	56.3552	218.279	14.859	18.1864	1.2239
VED6.3	VED6.3-4	6	2020	Yes	Green	Yes	No	White	47	28	45	56	50	1	2012	7	1	57.7475	220.265	15.5956	18.288	1.1726
VED6.3	VED6.3-5	6	2020	Yes	Green	Yes	No	White	46	26	46	47	47	3	1934	9	0	54.5735	204.93	15.0622	16.8402	1.118
VED6.3	VED6.3-6	6	2020	Yes	Green	Yes	No	White	56	26	56	56	56	0
VED6.3	VED6.3-7	6	2020	Yes	Green	Yes	No	White	51	29	48	56	53	1	2326	5.8	0.6	61.4487	248.516	15.6464	19.939	1.2744
VED6.3	VED6.3-9	6	2020	Yes	Green	Yes	No	White	46	27	49	56	55	1	1918	7.8	0.975	55.9453	204.239	15.0368	17.272	1.1486
VED6.4	VED6.4-1	6	2020	Yes	Green	Yes	No	White	56	27	56	56	56	0	2346	10.4	2.3	64.3345	269.62	15.3924	21.8948	1.4224
VED6.4	VED6.4-4	6	2020	Yes	Green	Yes	No	White	49	26	56	56	56	0	1690	9.3	0.95	55.4769	208.991	14.7828	18.7452	1.268
VED6.4	VED6.4-7	6	2020	Yes	Green	Yes	No	White	56	21	56	56	56	0	2160	9.8	2.575	60.3394	241.318	15.367	20.5486	1.3372
VED6.4	VED6.4-8	6	2020	Yes	Green	Yes	No	White	56	22	56	56	56	0	2316	7.4	1.75	65.0891	277.959	16.002	22.5806	1.4111
VED6.4	VED6.4-9	6	2020	Yes	Green	Yes	No	White	56	27	56	56	56	0	2378	7	2.375	65.9014	277.441	16.0528	23.4696	1.462
VED7.1	VED7.1-1	7	2020	Yes	White	Yes	No	White	48	28	54	56	56	2	1228	9	1.525	49.8251	171.897	13.6398	16.637	1.2197
VED7.1	VED7.1-3	7	2020	Yes	White	Yes	No	White	56	24	56	56	56	0	638	5.2	4.0625	40.3062	110.932	10.2108	13.843	1.3557
VED7.1	VED7.1-4	7	2020	Yes	White	Yes	No	White	41	23	45	56	50	1	1154	9.8	1.975	51.8419	169.636	11.938	18.3134	1.534
VED7.1	VED7.1-5	7	2020	Yes	White	Yes	No	White	42	17	42	56		1	1334	10.1	1	52.4616	174.164	12.6238	17.907	1.4185
VED7.1	VED7.1-7	7	2020	Yes	White	Yes	No	White	53	34	56	56	56	0
VED7.1	VED7.1-9	7	2020	Yes	White	Yes	No	White	43	29	46	56	51	1	1098	11	1.275	48.8788	154.333	11.938	16.891	1.4149
VED7.2	VED7.2-1	7	2020	Yes	White	Yes	No	White	54	35	56	56	56	0	1120	12	0.125	49.2806	163.22	12.192	17.2466	1.4146
VED7.2	VED7.2-4	7	2020	Yes	White	Yes	No	White	40	32	45	56	49	1	840	9.6	3.0375	48.2378	152.43	11.0998	17.4244	1.5698
VED7.2	VED7.2-5	7	2020	Yes	White	Yes	No	White	45	24	47	56	52	2	618	13.4	2.1875	38.894	105.842	10.3886	13.0048	1.2518
VED7.2	VED7.2-6	7	2020	Yes	White	Yes	No	White	48	27	48	56	52	1	1202	8.9	1.95	53.4683	178.135	12.192	18.8214	1.5438
VED7.2	VED7.2-8	7	2020	Yes	White	Yes	No	White	47	29	47	56	51	2	1038	7.5	0.85	50.5016	153.892	11.2141	17.2847	1.5413
VED7.3	VED7.3-1	7	2020	Yes	Green	Yes	No	White	46	26	47	51	51	3	1858	8.4	0.75	61.3101	238.677	13.7414	22.5806	1.6433
VED7.3	VED7.3-2	7	2020	Yes	Green	Yes	No	White	56	28	56	56	56	0
VED7.3	VED7.3-3	7	2020	Yes	Green	Yes	No	White	56	31	56	56	56	0
VED7.3	VED7.3-4	7	2020	Yes	Green	Yes	No	White	53	23	56	56	56	0
VED7.3	VED7.3-5	7	2020	Yes	Green	Yes	No	White	56	24	56	56	56	0	1706	8.8	4.8125	62.4823	225.115	13.081	22.7838	1.7417
VED7.3	VED7.3-6	7	2020	Yes	Green	Yes	No	White	56	30	56	56	56	0	1742	9	3.0875	61.9471	228.73	13.5128	23.0124	1.703
VED7.3	VED7.3-7	7	2020	Yes	Green	Yes	No	White	56	26	56	56	56	0	1526	8.7	3.0875	54.1427	195.953	13.2588	19.5072	1.4713
VED7.3	VED7.3-8	7	2020	Yes	Green	Yes	No	White	56	27	56	56	56	0	2058	7.2	3.375	60.7951	245.712	15.1384	21.2344	1.4027
VED8.1	VED8.1-1	8	2020	Yes	Green	Yes	No	White	41	29		56		0
VED8.1	VED8.1-2	8	2020	Yes	Green	Yes	No	White	39	26	40	45	45	3	1750	4	0.5	54.5115	202.124	14.224	17.8562	1.2554
VED8.1	VED8.1-3	8	2020	Yes	Green	Yes	No	White	45	29		56		0
VED8.1	VED8.1-4	8	2020	Yes	Green	Yes	No	White	39	24	39	56	44	1	1684	5.3	1.2	57.8447	221.979	13.3604	20.3454	1.5228
VED8.1	VED8.1-5	8	2020	Yes	Green	Yes	No	White	40	24	43	56	49	1
VED8.1	VED8.1-6	8	2020	Yes	Green	Yes	No	White	40	23	42	56	46	1	1302	6.4	0.925	52.426	176.919	13.2334	17.3101	1.3081
VED8.1	VED8.1-7	8	2020	Yes	Green	Yes	No	White	43	25	43	56	48	2	1474	8.2	1	51.4014	186.062	14.224	16.6878	1.1732
VED8.1	VED8.1-8	8	2020	Yes	Green	Yes	No	White	42	23	42	56	47	1	1942	4.4	0.775	57.0789	224.834	14.9098	19.4564	1.3049
VED8.1	VED8.1-9	8	2020	Yes	Green	Yes	No	White	39	23	41	56	46	1
VED8.2	VED8.2-21	8	2020	Yes	Green	Yes	No	White	45	28	45	56	50	1	2002	9.2	0.7375	54.4696	206.518	15.494	17.3736	1.1213
VED8.2	VED8.2-22	8	2020	Yes	Green	Yes	No	White	48	24	51	56	56	2
VED8.2	VED8.2-23	8	2020	Yes	Green	Yes	No	White	44	26	44	56	49	1	2254	7.5	0.875	59.8601	235.856	15.494	19.7866	1.277
VED8.2	VED8.2-24	8	2020	Yes	Green	Yes	No	White	47	28	49	56	54	1
VED8.2	VED8.2-25	8	2020	Yes	Green	Yes	No	White	47	29	51	56	56	1
VED8.2	VED8.2-26	8	2020	Yes	Green	Yes	No	White	44	28	44	56	49	1	1820	8.4	0.625	53.3067	191.301	14.5034	17.0688	1.1769
VED8.2	VED8.2-27	8	2020	Yes	Green	Yes	No	White	54	22	56	56	56	0
VED8.2	VED8.2-28	8	2020	Yes	Green	Yes	No	White	45	27	47	56	51	1	2318	6.9	0.525	61.382	249.534	14.6812	21.1328	1.4394
VED8.2	VED8.2-29	8	2020	Yes	Green	Yes	No	White	41	23	39	56		1	1210	5.8	1.5	47.0146	156.113	13.208	15.1892	1.15
VED8.3	VED8.3-31	8	2020	Yes	Green	Yes	No	Green	44	36	44	49	49	3
VED8.3	VED8.3-32	8	2020	Yes	Green	Yes	No	Green	43	34	43	44	44	3	1958	6	0.625	45.2001	127.277	10.2489	15.3162	1.4944
VED8.3	VED8.3-33	8	2020	Yes	Green	Yes	No	Green	44	39	43	45	45	3	1834	7.4	0.25	43.3038	121.435	10.2743	14.7828	1.4388
VED8.3	VED8.3-34	8	2020	Yes	Green	Yes	No	Green	47	34	46	56	50	1	1514	8	0.75	51.5487	182.335	13.716	17.1196	1.2481
VED8.3	VED8.3-35	8	2020	Yes	Green	Yes	No	Green	44	35	44	46	46	3	1448	7	0.6875	39.2951	101.889	10.2489	12.8778	1.2565
VED8.3	VED8.3-36	8	2020	Yes	Green	Yes	No	Green	49	35	48	51	51	3	1138	10.8	0.825	46.6415	148.962	12.7508	15.0114	1.1773
VED8.3	VED8.3-37	8	2020	Yes	Green	Yes	No	Green	56	39	39	42	42	3
VED8.3	VED8.3-38	8	2020	Yes	Green	Yes	No	Green	50		50	56	56	1
VED8.3	VED8.3-39	8	2020	Yes	Green	Yes	No	Green	45	44	44	56	49	2
VED8.4	VED8.4-3	8	2020	Yes	Green	Yes	No	White	56	32	56	56	51	0
VED8.4	VED8.4-4	8	2020	Yes	Green	Yes	No	White	56	23	56	56	56	0	2150	8.9	3.575	63.6933	253.743	13.9192	23.2156	1.6679
VED8.4	VED8.4-5	8	2020	Yes	Green	Yes	No	White	56	25	56	56	56	0	2210	8.7	3.0625	61.6474	248.529	15.621	21.082	1.3496
VED8.4	VED8.4-6	8	2020	Yes	Green	Yes	No	White	56	23	56	56	56	0	1668	7.9	3.15	58.589	217.635	14.224	20.1168	1.4143
VED8.4	VED8.4-7	8	2020	Yes	Green	Yes	No	White	56	39	56	56	56	0	968	10.5	4.25	51.7769	152.431	11.5824	17.9832	1.5526
VED8.4	VED8.4-9	8	2020	Yes	Green	Yes	No	White	56	26	56	56	56	0	1754	7.2	4.25	59.4191	229.371	15.4178	19.8628	1.2883
VED9.1	VED9.1-1	9	2020	Yes	Green	Yes	No	Orange	56	23	56	56	56	0	1500	10.2	3.225	55.93	205.176	14.0462	19.7358	1.4051
VED9.1	VED9.1-5	9	2020	Yes	Green	Yes	No	Orange	56	21	56	56	56	0	1968	10.5	4.3625	58.1594	219.747	14.8844	19.8882	1.3362
VED9.1	VED9.1-6	9	2020	Yes	Green	Yes	No	Orange	56	22	56	56	56	0	1866	7.2	4.7	61.4217	231.752	14.0716	22.606	1.6065
VED9.1	VED9.1-7	9	2020	Yes	Green	Yes	No	Orange	56	21	56	56	56	0
VED9.1	VED9.1-8	9	2020	Yes	Green	Yes	No	Orange	49	23	56	56	56	0	1700	8.1	0.9	60.5694	238.951	15.7988	20.6502	1.3071
VED9.1	VED9.1-9	9	2020	Yes	Green	Yes	No	Orange	56	24	56	56	56	0	1360	4.8	5	57.7899	193.362	13.081	21.1328	1.6155
VED9.2	VED9.2-30	9	2020	Yes	Green	Yes	No	Orange	56	24	56	56	56	0	1682	6.4	4.275	56.8742	212.433	13.7922	20.6248	1.4954
VED9.2	VED9.2-31	9	2020	Yes	Green	Yes	No	Orange	52	24	56	56	56	0	2036	9.9	4.4125	59.11	234.685	15.5448	20.1676	1.2974
VED9.2	VED9.2-32	9	2020	Yes	Green	Yes	No	Orange	56	27	56	56	56	0				53.8645	189.111	13.0302	18.8468	1.4464
VED9.2	VED9.2-33	9	2020	Yes	Green	Yes	No	Orange	56	26	56	56	56	0	2204	10.6	3.5	62.2749	251.905	15.113	21.4884	1.4218
VED9.2	VED9.2-34	9	2020	Yes	Green	Yes	No	Orange	56	23	56	56	56	0
VED9.2	VED9.2-35	9	2020	Yes	Green	Yes	No	Orange	56	22	56	56	56	0	2384	9.5	2.9875	63.2875	261.981	15.7988	22.1996	1.4051
VED9.2	VED9.2-36	9	2020	Yes	Green	Yes	No	Orange	56	23	56	56	56	0
VED9.2	VED9.2-38	9	2020	Yes	Green	Yes	No	Orange	56	25	56	56	56	0
VED10.1	VED10.1-1	10	2020	Yes	Green	No	No	White	56	26	56	56	56	0
VED10.1	VED10.1-2	10	2020	Yes	Green	No	No	White	56	56	56	56	56	0	2040	8	3.875	61.183	246.385	14.859	21.9202	1.4752
VED10.1	VED10.1-3	10	2020	Yes	Green	No	No	White	56	48	56	56	56	0	2554	10.2	4.375	75.81	317.608	13.7414
VED10.1	VED10.1-6	10	2020	Yes	Green	No	No	White	56	52	56	56	56	0	2298	8	3.95	62.8558	264.787	16.2306	20.701	1.2754
VED10.1	VED10.1-7	10	2020	Yes	Green	No	No	White	56	46	56	56	56	0	1508	6.6	2.875	56.3173	202.166	13.2334	19.4818	1.4722
VED10.1	VED10.1-8	10	2020	Yes	Green	No	No	White	56	36	56	56	56	0
VED10.1	VED10.1-9	10	2020	Yes	Green	No	No	White	56	40	56	56	56	0	2286	5.4	3.5	65.3533	265.653	14.8844	23.0378	1.5478
VED10.2	VED10.2-1	10	2020	Yes	Green	No	No	White	56	56	56	56	56	0	2324	8.2	3.325	63.451	268.995	15.8496	21.4376	1.3526
VED10.2	VED10.2-2	10	2020	Yes	Green	No	No	White	56	56	56	56	56	0	2500	8.4	3.175	63.4573	267.332	15.8496	22.4536	1.4167
VED10.2	VED10.2-4	10	2020	Yes	Green	No	No	White	56	45	56	56	56	0	2372	8.9	2.7375	63.0647	262.272	15.1384	22.733	1.5017
VED10.2	VED10.2-5	10	2020	Yes	Green	No	No	White	56	56	56	56	56	0	2025	7.9	3.1	60.4457	244.721	15.4432	21.3614	1.3832
VED10.2	VED10.2-6	10	2020	Yes	Green	No	No	White	56	56	56	56	56	0	3020	7.5	2.9375	68.4369	304.784	16.8402	24.638	1.463
VED10.2	VED10.2-8	10	2020	Yes	Green	No	No	White	56	56	56	56	56	0
VED10.2	VED10.2-9	10	2020	Yes	Green	No	No	White	56	56	56	56	56	0
VED11.1	VED11.1-1	11	2020	Yes	Green	Yes	Yes	White	56	26	56	56	56	0	1770	9.9	3.3625	53.8373	193.927	14.7574	17.018	1.1532
VED11.1	VED11.1-3	11	2020	Yes	Green	Yes	Yes	White	56	30	49	56	56	1	2398	10.2	2.875	63.2182	247.027	15.6972	20.4978	1.3058
VED11.1	VED11.1-4	11	2020	Yes	Green	Yes	Yes	White	56	28	56	56	56	0	1958	9.4	2.75	58.4506	205.436	15.0114	17.8816	1.1912
VED11.1	VED11.1-5	11	2020	Yes	Green	Yes	Yes	White	56	27	56	56	56	0	1780	8	2.875	56.8412	203.468	14.1478	18.5674	1.3124
VED11.1	VED11.1-6	11	2020	Yes	Green	Yes	Yes	White	56	38		56	56	1
VED11.1	VED11.1-8	11	2020	Yes	Green	Yes	Yes	White	56	30	56	56	56	0	2678	8.4	3.9375	64.3881	274.009	16.4338	21.3868	1.3014
VED11.2	VED11.2-1	11	2020	Yes	Green	Yes	Yes	White	56	31	56	56	56	0	1694	9	4.825	54.1452	182.695	14.9606	15.7734	1.0543
VED11.2	VED11.2-2	11	2020	Yes	Green	Yes	Yes	White	56	22	56	56	56	0	1431	7.2	4.875	51.6231	172.084	13.8176	15.8496	1.1471
VED11.2	VED11.2-3	11	2020	Yes	Green	Yes	Yes	White	56	30	56	56	56	1
VED11.2	VED11.2-4	11	2020	Yes	Green	Yes	Yes	White	56	23	56	56	56	0
VED11.2	VED11.2-5	11	2020	Yes	Green	Yes	Yes	White	56	29	56	56	56	0	1920	6.5	4.9375	58.462	211.268	15.367	17.4752	1.1372
VED11.2	VED11.2-6	11	2020	Yes	Green	Yes	Yes	White	56	27	56	56	56	0	2204	8.8	5	58.2016	232.429	15.6718	18.9738	1.2107
VED11.2	VED11.2-7	11	2020	Yes	Green	Yes	Yes	White	56	22	56	56	56	0
VED11.2	VED11.2-9	11	2020	Yes	Green	Yes	Yes	White	56	28	56	56	56	0	1750	8.4	4.35	52.0023	189.118	14.2494	17.1196	1.2014
VED12.1	VED12.1-3	12	2020	Yes	Green	Yes	No	White	56	30	56	56	56	0	1582	9.8	4.85	56.4399	203.844	13.335	19.7104	1.4781
VED12.1	VED12.1-5	12	2020	Yes	Green	Yes	No	White	56	23	56	56	56	0	1730	7.9	3.125	59.9723	233.431	13.6398	21.6916	1.5903
VED12.1	VED12.1-7	12	2020	Yes	Green	Yes	No	White	56	30	56	56	56	0	1924	7	4.0625	60.8704	225.387	13.2842	21.4122	1.6119
VED12.1	VED12.1-8	12	2020	Yes	Green	Yes	No	White	56	32	56	56	56	0	1582	8	3.995	55.002	201.141	13.7414	18.2626	1.329
VED12.2	VED12.2-1	12	2020	Yes	Green	Yes	No	White	53	26	52	56	56	2	2226	8.8	1.125	59.6764	242.374	15.9512	19.8882	1.2468
VED12.2	VED12.2-2	12	2020	Yes	Green	Yes	No	White	56	28	56	56	56	0	1720	7.5	3	55.5738	205.401	14.097	18.8976	1.3405
VED12.2	VED12.2-5	12	2020	Yes	Green	Yes	No	White	56	25	56	56	56	0	2594	10.8	2.15	65.1922	277.286	15.6718	23.0378	1.47
VED12.2	VED12.2-6	12	2020	Yes	Green	Yes	No	White	56	23	56	56	56	0
VED12.2	VED12.2-7	12	2020	Yes	Green	Yes	No	White	51	23	56	56	56	2	1706	10	0.975	54.799	202.882	14.4526	18.542	1.283
VED12.2	VED12.2-8	12	2020	Yes	Green	Yes	No	White	56	23	56	56	56	0	3600	6	3.5	69.6664	329.03	18.542	23.495	1.2671
VED12.2	VED12.2-9	12	2020	Yes	Green	Yes	No	White	56	22	56	56	56	0
PS	PS-1	PS	2021	Yes	Green	Yes	No	White	56	28	56	55	55	0	3430	8.5	3.85	71.7245	340.257	17.8562	24.3332	1.3627
PS	PS-10	PS	2021	Yes	Green	Yes	No	White	49	29	49	53	53	0	2032	12.2	1.6625	59.5147	221.847	15.0622	19.7104	1.3086
PS	PS-11	PS	2021	Yes	Green	Yes	No	White	45	29	45	50	50	2	1794	11	0.9	57.596	212.659	14.1224	19.6342	1.3903
PS	PS-12	PS	2021	Yes	Green	Yes	No	White	56	30	54	56	56	1	2156	11.7	1.025	61.8691	240.571	15.875	19.4564	1.2256
PS	PS-13	PS	2021	Yes	Green	Yes	No	White	56	22	56	55	55	0
PS	PS-14	PS	2021	Yes	Green	Yes	No	White	45	29	45	50	50	1	2490	8	0.5	64.0484	255.135	15.8242	21.082	1.3323
PS	PS-15	PS	2021	Yes	Green	Yes	No	White	56	20	56	55	55	0	1780	8.2	4.0375	61.0408	227.374	13.335	22.7584	1.7067
PS	PS-16	PS	2021	Yes	Green	Yes	No	White	56	23	56	55	55	0	1868	8.4	1.85	61.4236	232.862	13.5636	23.0124	1.6966
PS	PS-17	PS	2021	Yes	Green	Yes	No	White	56	23	56	56	56	0
PS	PS-18	PS	2021	Yes	Green	Yes	No	White	56	23	56	55	55	0	2280	7.4	2.95	66.0815	252.899	14.3764	23.2918	1.6201
PS	PS-19	PS	2021	Yes	Green	Yes	No	White	56	27	56	55	55	0	2380	8	3.1875	67.2433	270.298	14.8082	24.9174	1.6827
PS	PS-2	PS	2021	Yes	Green	Yes	No	White	56	28	56	56	56	0	2304	9	1.15
PS	PS-20	PS	2021	Yes	Green	Yes	No	White	56	20	56	55	55	0	2268	3	4.175	64.3772	262.257	14.478	24.003	1.6579
PS	PS-21	PS	2021	Yes	Green	Yes	No	White	44	28	48	49	49	1	628	11	1.25	66.2148	283.241	15.7226	22.7076	1.4443
PS	PS-22	PS	2021	Yes	Green	Yes	No	White	56	27	56	55	55	0	1486	8.3	4.95	53.6713	188.064	13.0048	19.0754	1.4668
PS	PS-23	PS	2021	Yes	Green	Yes	No	White	50	29	52	56	56	1	2960	9.9	1.75	69.5928	306.952	16.7894	23.495	1.3994
PS	PS-24	PS	2021	Yes	Green	Yes	No	White	56	29	56	55	55	0	2716	10.6	2.075	67.0542	281.927	16.8402	22.1488	1.3152
PS	PS-25	PS	2021	Yes	Green	Yes	No	White	49	29	56	53	53	0	2040	10	2.525	60.6714	242.683	15.494	20.4978	1.323
PS	PS-26	PS	2021	Yes	Green	Yes	No	White	56	24	56	56	56	0
PS	PS-28	PS	2021	Yes	Green	Yes	No	White	56	27	56	55	55	0	1502	10.5	4.125	50.6677	175.892	13.716	16.7132	1.2185
PS	PS-29	PS	2021	Yes	Green	Yes	No	White	49	28	51	53	53	0	2406	9	2.0375	63.1427	270.109	16.383	21.4376	1.3085
PS	PS-3	PS	2021	Yes	Green	Yes	No	White	56	22	56	55	55	0	1664	8.2	1.7375	58.1714	213.978	13.4874	21.5392	1.597
PS	PS-30	PS	2021	Yes	Green	Yes	No	White	56	29	56	55	55	0	1296	9.4	3.6625	50.5646	169.591	12.954	17.399	1.3431
PS	PS-31	PS	2021	Yes	Green	Yes	No	White	56	23	56	55	55	0
PS	PS-32	PS	2021	Yes	Green	Yes	No	White	51	28	56	56	56	1	2118	9.5	1.425	60.5339	246.175	15.4178	20.9042	1.3558
PS	PS-33	PS	2021	Yes	Green	Yes	No	White	56	30	56	55	55	0	1656	8.3	3.725	61.97	225.031	13.3858	22.6568	1.6926
PS	PS-34	PS	2021	Yes	Green	Yes	No	White	51	29	56	56	56	0	2190	9.8	1.25	61.5553	251.264	15.0368	21.7678	1.4476
PS	PS-35	PS	2021	Yes	Green	Yes	No	White	56	27	56	55	55	0	2884	8.4	1.4875	71.4033	300.617	16.4846	24.2062	1.4684
PS	PS-36	PS	2021	Yes	Green	Yes	No	White	55	28	56	56	56	0	2118	8.6	1.5125	62.8152	260.984	15.2908	21.8948	1.4319
PS	PS-37	PS	2021	Yes	Green	Yes	No	White		26		52	52	2	1072	9.2	1.375	48.398	153.413	12.0396	16.6624	1.384
PS	PS-38	PS	2021	Yes	Green	Yes	No	White	56	25	56	55	55	0	1720	9	3.475	59.3802	220.909	12.7508	22.352	1.753
PS	PS-39	PS	2021	Yes	Green	Yes	No	White	56	28	56	55	55	0	2276	7.5	3.9125	62.8127	206.6	14.732	22.5552	1.531
PS	PS-4	PS	2021	Yes	Green	Yes	No	White	52	30	56	56	56	0	2318	9.2	0.9375	69.7549	281.764	15.5956	23.3172	1.4951
PS	PS-40	PS	2021	Yes	Green	Yes	No	White	56	27	56	55	55	0	3136	10.1	2.7875	68.9397	307.128	16.6624	23.876	1.4329
PS	PS-6	PS	2021	Yes	Green	Yes	No	White	46	27	46	50	50	0	2814	8.2	1.375	65.6617	288.102	16.9926	21.59	1.2706
PS	PS-9	PS	2021	Yes	Green	Yes	No	White	46	25	56	55	55	0	1632	5	4.625	60.3035	217.234	13.1826	22.4282	1.7013
VED1.1	VED1.1-1	1	2021	Yes	Green	Yes	No	White	56	28				1
VED1.1	VED1.1-2	1	2021	Yes	Green	Yes	No	White	56	29	56	55	55	0
VED1.1	VED1.1-3	1	2021	Yes	Green	Yes	No	White	56	30	56	56	56	1	2456	7.8	0.85	63.783	276.934	16.5354	21.0566	1.2734
VED1.1	VED1.1-5	1	2021	Yes	Green	Yes	No	White	56	29	56	56	56	0	2156	11.2	1.5125	62.28	252.512	14.859	21.6662	1.4581
VED1.1	VED1.1-6	1	2021	Yes	Green	Yes	No	White	48	30	51	52	52	0	1720	7.8	1.35	58.2026	216.825	14.1986	19.8628	1.3989
VED1.1	VED1.1-7	1	2021	Yes	Green	Yes	No	White		29	54	55	55	2	2300	11.4	1.3125	61.6222	252.356	15.7226	20.5994	1.3102
VED1.1	VED1.1-8	1	2021	Yes	Green	Yes	No	White	56	26	56	55	55	0	2384	12	3.2625	66.1784	249.896	14.986	21.3106	1.422
VED1.1	VED1.1-9	1	2021	Yes	Green	Yes	No	White	52	28	54	56	56	2
VED1.2	VED1.2-1	1	2021	Yes	Green	Yes	No	White	56	33	56	55	55	0	2308	13	2.25	62.7763	258.902	15.5702	21.6408	1.3899
VED1.2	VED1.2-2	1	2021	Yes	Green	Yes	No	White	56	33	56	55	55	0	2644	13	2.85	72.21	276.657	15.9766	23.6474	1.4801
VED1.2	VED1.2-3	1	2021	Yes	Green	Yes	No	White	56	27	56	55	55	0
VED1.2	VED1.2-4	1	2021	Yes	Green	Yes	No	White	56	31	56	55	55	0	2186	5.3	3.625	62.6188	252.807	15.5702	20.828	1.3377
VED1.2	VED1.2-5	1	2021	Yes	Green	Yes	No	White	56	30	56	56	56	0
VED1.2	VED1.2-6	1	2021	Yes	Green	Yes	No	White	56	29	56	56	56	0
VED1.2	VED1.2-7	1	2021	Yes	Green	Yes	No	White	56	26	56	55	55	0
VED1.2	VED1.2-8	1	2021	Yes	Green	Yes	No	White	56	28	56	56	56	0	2382	11.4	1.1625	62.1076	246.192	16.2052	19.558	1.2069
VED1.2	VED1.2-9	1	2021	Yes	Green	Yes	No	White	56	28	56	56	56	0	2850	10	2.175	68.4404	283.587	16.637	22.1996	1.3344
VED2.3	VED2.3-1	2	2021	No	Green	Yes	No	White	56	27	56	55	55	0	1472	5.1	5	54.2945	186.665	12.3698	19.685	1.5914
VED2.3	VED2.3-2	2	2021	No	Green	Yes	No	White	56	28	56	56	56	0	2812	9.8	3.425	69.345	299.5	16.1798	23.241	1.4364
VED2.3	VED2.3-3	2	2021	No	Green	Yes	No	White	56	25	56	56	56	0
VED2.3	VED2.3-4	2	2021	No	Green	Yes	No	White	48	28	52	52	52	0	2334	4	4.05	62.1091	261.293	15.9766	20.9296	1.31
VED2.3	VED2.3-5	2	2021	No	Green	Yes	No	White	50	28	52	56	56	1	2674	9.2	1.775	64.3131	278.739	17.3228	20.2692	1.1701
VED2.3	VED2.3-6	2	2021	No	Green	Yes	No	White	56	20	56	55	55	0
VED2.3	VED2.3-7	2	2021	No	Green	Yes	No	White	51	29	56	56	56	0	2744	11.4	3.15	63.1026	265.79	16.6878	20.3708	1.2207
VED2.3	VED2.3-8	2	2021	No	Green	Yes	No	White	56	24	56	56	56	0
VED2.3	VED2.3-9	2	2021	No	Green	Yes	No	White	56	27	56	55	55	0
VED4.1	VED4.1-1	4	2021	Yes	Green	Yes	No	White	47	27	53	53	53	1	2178	9.4	0.9	71.7353	286.984	15.113	25.0698	1.6588
VED4.1	VED4.1-2	4	2021	Yes	Green	Yes	No	White	56	28	56	55	55	0	2742	9.9	0.925	71.7849	323.554	15.9512	25.8826	1.6226
VED4.1	VED4.1-4	4	2021	Yes	Green	Yes	No	White	56	28	56	56	56	0	2994	8.8	1.9125	75.1833	332.751	16.5608	25.6794	1.5506
VED4.1	VED4.1-5	4	2021	Yes	Green	Yes	No	White	56	30	56	56	56	0
VED4.1	VED4.1-6	4	2021	Yes	Green	Yes	No	White	56	31	56	55	55	0	2522	9.8	2.325	67.3914	275.309	16.2052	21.59	1.3323
VED4.1	VED4.1-7	4	2021	Yes	Green	Yes	No	White	56	25	56	56	56	0
VED4.1	VED4.1-8	4	2021	Yes	Green	Yes	No	White	56	22	56	55	55	0
VED4.1	VED4.1-9	4	2021	Yes	Green	Yes	No	White	50	28	56	55	55	0	2196	8.3	0.825	68.0344	290.839	15.1892	24.5872	1.6187
VED4.2	VED4.2-2	4	2021	Yes	Green	Yes	No	White	56	28	56	55	55	0
VED4.2	VED4.2-3	4	2021	Yes	Green	Yes	No	White	56	25	56	55	55	0
VED4.2	VED4.2-4	4	2021	Yes	Green	Yes	No	White	56	20	56	55	55	0	2216	8.5	3.125	62.2339	244.352	14.0208	22.6822	1.6178
VED4.2	VED4.2-5	4	2021	Yes	Green	Yes	No	White	56	26	56	55	55	0	2334	7.4	3.6375	64.9977	262.472	14.6304	23.7744	1.625
VED4.2	VED4.2-6	4	2021	Yes	Green	Yes	No	White	56	22	56	55	55	0
VED4.2	VED4.2-7	4	2021	Yes	Green	Yes	No	White	56	33	52	55	55	0	806	10.3	1.75	44.0839	127.076	10.8458	14.6304	1.3489
VED4.2	VED4.2-8	4	2021	Yes	Green	Yes	No	White	56	29	56	55	55	0	2368	10.7	2.85	62.338	248.951	15.1892	20.7518	1.3662
VED4.2	VED4.2-9	4	2021	Yes	Green	Yes	No	White	56	25	56	56	56	0	2492	8	3.45	65.97	254.424	15.8242	21.1836	1.3387
VED5.4	VED5.4-1	5	2021	Yes	Green	Yes	No	White		32		50	50	3
VED5.4	VED5.4-2	5	2021	Yes	Green	Yes	No	White	56	24	56	56	56	0
VED5.4	VED5.4-3	5	2021	Yes	Green	Yes	No	White	45	31	50	50	50	1	2588	7	1.4375	64.2193	274.747	16.764	21.6662	1.2924
VED5.4	VED5.4-4	5	2021	Yes	Green	Yes	No	White	56	29	56	55	55	0
VED5.4	VED5.4-5	5	2021	Yes	Green	Yes	No	White	45	29	49	50	50	1	2884	8	1.625	68.4844	292.875	15.494	23.876	1.541
VED5.4	VED5.4-6	5	2021	Yes	Green	Yes	No	White	49	28	49	49	49	3	1944	11	0.725	59.3547	225.515	14.478	20.2438	1.3982
VED5.4	VED5.4-7	5	2021	Yes	Green	Yes	No	White	52	31	54	55	55	2	2230	9.9	0.525	63.3501	260.138	15.1892	21.5392	1.4181
VED5.4	VED5.4-8	5	2021	Yes	Green	Yes	No	White	50	29	56	56	56	0
VED5.4	VED5.4-9	5	2021	Yes	Green	Yes	No	White	46	27	56	53	53	0	2588	8.3	1.1375	69.5971	274.386	15.24	24.1554	1.585
VED10.1	VED10.1-1	10	2021	Yes	Green	No	No	White	56	56	56	55	55	0
VED10.1	VED10.1-3	10	2021	Yes	Green	No	No	White	56	56	56	56	56	0	2990	8.4	0.8375	72.4204	313.424	16.0528	25.019	1.5585
VED10.1	VED10.1-5	10	2021	Yes	Green	No	No	White	56	56	56	55	55	0	3006	10	4.125	69.2511	307.928	16.7386	23.622	1.4112
VED10.1	VED10.1-6	10	2021	Yes	Green	No	No	White	56	56	56	56	56	0	2578	10	2.15	66.9574	271.519	16.4592	21.4376	1.3025
VED10.1	VED10.1-7	10	2021	Yes	Green	No	No	White	55	56	55	55	55	1	1974	8.9	0.7875	59.9268	241.206	15.5194	20.3454	1.311
VED10.1	VED10.1-8	10	2021	Yes	Green	No	No	White	56	56	56	56	56	0
VED10.1	VED10.1-9	10	2021	Yes	Green	No	No	White	56	56	56	56	56	0	2316	10.4	1.2875	68.5097	278.469	15.8496	22.7076	1.4327
