# Supplementary material for: Fruit Morphology and Ripening-Related QTLs in a Newly Developed Introgression Line Collection of the Elite Varieties ‘Védrantais’ and ‘Piel de Sapo’
Source: Plants (Basel). 2022 Nov 15;11(22):3120. doi: 10.3390/plants11223120 (PMC9694011; doi:10.3390/plants11223120)
Supplement: Supplementary file 1 [file plants-11-03120-s001.zip › Table S2 VED ILs_R1.xlsx]

## Sheet: Table S2
Table S2. Genotypes of the IL population
	1b.chr01_221438	2b.chr01_4691157	03.chr01.8391452	04.chr01.12879845	05.chr01.18437202	06.chr01.21873660	07.chr01.26495271	08.chr01.30803310	09.chr01.35183938	10.chr02.Cm0357	11.chr02.5590829	12.chr02.8998730	13.chr02.14607264	14.chr02.17412329	15.chr02.22518306	16.chr02.26152458	17.chr03.409909	18.chr03.4000087	19.chr03.8125561	20.chr03.11166279	21.chr03.15340894	22.chr03.Cm0488	23.chr03.22441038	24b.chr03.24792568	25.chr03.SFMe035	26.chr04.255414	27.chr04.4641563	28.chr04.8889229	29.chr04.13056799	30.chr04.16775464	31.chr04.Cm0467	32.chr04.24496817	33.chr0428811618	34.chr0432943565	35a.chr05.58213	36.chr05.5453043	37.chr05.10623096	38.chr05.13667569	39.chr05.CMPSNP2005	40.chr05.22740024	41.chr05.28336873	42.chr05.SFMe067	43.chr06.192644	44.chr06.4668974	45.chr06.9195571	46.chr06.16161069	47.chr06.Cm0354	48.chr06.27162827	49.chr06.31288929
Pos v3.6.1 (bp)	221438	4691157	8843941	12879845	18437202	23119874	27799197	32109062	36837757	732043	5590829	8998730	14607264	18235153	22518306	27023404	409627	4000087	8125561	12215819	15340894	18790651	22441038	24792568	30851492	255408	4641523	8889067	13060909	16781146	20454548	24496817	30004738	34138378	58123	5453043	10635202	13667569	18848923	23724042	27626332	29323199	192531	4668595	10272345	17238074	20714321	27488880	37384976
Pos cM	0	44.1	44.1	47.8	63.8	69.4	72.7	84	124.5	3.4	50.8	61.5	69.5	88	98.3	127.7	0	32.3	41.2	44.4	47.7	48.4	51.4	105.3	119.7	0	54.7	57	60.6	76	86.7	92.1	112.7	156.9	0	58.6	64	67.3	69.6	75.4	109.7	125.1	0	43.8	81.1	92.3	96.4	100.4	107
Ved	V	V	V	V	V	V	V	V	V	V	V	V	V	V	V	V	V	V	V	V	V	V	V	V	V	V	V	V	V	V	V	V	V	V	V	V	V	V	V	V	V	V	V	V	V	V	V	V	V
PS	B	B	B	B	B	B	B	B	B	B	B	B	B	B	B	B	B	B	B	B	B	B	B	B	B	B	B	B	B	B	B	B	B	B	B	B	B	B	B	B	B	B	B	B	B	B	B	B	B
VED1.1	V	V	V	V	B	B	B	B	B	B	B	B	B	B	B	B	B	B	B	B	B	B	B	B	B	B	B	B	B	B	B	B	B	B	B	B	B	B	B	B	B	B	B	B	B	B	B	B	B
VED1.2	B	V	V	V	V	V	V	V	B	B	B	B	B	B	B	B	B	B	B	B	B	B	B	B	B	B	B	B	B	B	B	B	B	B	B	B	B	B	B	B	B	B	B	B	B	B	B	B	B
VED1.3	B	B	B	B	B	V	V	V	B	B	B	B	B	B	B	B	B	B	B	B	B	B	B	B	B	B	B	B	B	B	B	B	B	B	B	B	B	B	B	B	B	B	B	B	B	B	B	B	B
VED1.4	B	B	B	B	B	B	B	V	V	B	B	B	B	B	B	B	B	B	B	B	B	B	B	B	B	B	B	B	B	B	B	B	B	B	B	B	B	B	B	B	B	B	B	B	B	B	B	B	B
VED2.1	B	B	B	B	B	B	B	B	B	V	B	B	B	B	B	B	B	B	B	B	B	B	B	B	B	B	B	B	B	B	B	B	B	B	B	B	B	B	B	B	B	B	B	B	B	B	B	B	B
VED2.2	B	B	B	B	B	B	B	B	B	B	V	V	V	V	V	B	B	B	B	B	B	B	B	B	B	B	B	B	B	B	B	B	B	B	B	B	B	B	B	B	B	B	B	B	B	B	B	B	B
VED2.3	B	B	B	B	B	B	B	B	B	B	V	V	V	V	V	V	B	B	B	B	B	B	B	B	B	B	B	B	B	B	B	B	B	B	B	B	B	B	B	B	B	B	B	B	B	B	B	B	B
VED2.4	B	B	B	B	B	B	B	B	B	B	B	B	B	B	B	V	B	B	B	B	B	B	B	B	B	B	B	B	B	B	B	B	B	B	B	B	B	B	B	B	B	B	B	B	B	B	B	B	B
VED3.1	B	B	B	B	B	B	B	B	B	B	B	B	B	B	B	B	V	V	B	B	B	B	B	B	B	B	B	B	B	B	B	B	B	B	B	B	B	B	B	B	B	B	B	B	B	B	B	B	B
VED3.2	B	B	B	B	B	B	B	B	B	B	B	B	B	B	B	B	B	B	B	V	V	V	V	V	B	B	B	B	B	B	B	B	B	B	B	B	B	B	B	B	B	B	B	B	B	B	B	B	B
VED4.1	B	B	B	B	B	B	B	B	B	B	B	B	B	B	B	B	B	B	B	B	B	B	B	B	B	V	V	V	V	B	B	B	B	B	B	B	B	B	B	B	B	B	B	B	B	B	B	B	B
VED4.2	B	B	B	B	B	B	B	B	B	B	B	B	B	B	B	B	B	B	B	B	B	B	B	B	B	B	V	V	V	V	V	V	B	B	B	B	B	B	B	B	B	B	B	B	B	B	B	B	B
VED4.3	B	B	B	B	B	B	B	B	B	B	B	B	B	B	B	B	B	B	B	B	B	B	B	H	B	B	B	B	B	B	B	V	V	V	B	B	B	B	B	B	B	B	B	B	B	B	B	B	B
VED5.1	B	V	B	B	B	B	B	B	B	B	B	B	B	B	B	B	B	B	B	B	B	B	B	B	B	B	B	B	B	B	B	B	B	B	V	V	B	B	B	B	B	B	B	B	B	B	B	B	B
VED5.2	B	B	B	B	B	B	B	B	B	B	B	B	B	B	B	B	B	B	B	B	B	B	B	B	B	B	B	B	B	B	B	B	B	B	B	V	V	V	V	V	B	B	B	B	B	B	B	B	B
VED5.3	B	B	B	B	B	B	B	B	B	B	B	B	B	B	B	B	B	B	B	B	B	B	B	B	B	B	B	B	B	B	B	B	B	B	B	B	B	B	B	B	V	B	B	B	B	B	B	B	B
VED5.4	B	B	B	B	B	B	B	B	B	B	B	B	B	B	B	B	B	B	B	B	B	B	B	B	B	B	B	B	B	B	B	B	B	B	B	B	B	B	B	B	V	V	B	B	B	B	B	B	B
VED6.1	B	B	B	B	B	B	B	B	B	B	B	B	B	B	B	B	B	B	V	V	B	B	B	B	B	B	B	B	B	B	B	B	B	B	B	B	B	B	B	B	B	B	V	B	B	B	B	B	B
VED6.2	B	B	B	B	B	B	B	B	B	B	B	B	B	B	B	B	B	B	B	B	B	B	B	B	B	B	B	B	B	B	B	B	B	B	B	B	B	B	B	B	B	B	B	V	B	B	B	B	B
VED6.3	B	B	B	B	B	B	B	B	B	B	B	B	B	B	B	B	B	B	B	B	B	B	B	B	B	B	B	B	B	B	B	B	B	B	B	B	B	B	B	B	B	B	B	B	V	V	V	V	V
VED6.4	B	B	B	B	B	B	B	B	B	B	B	B	B	B	B	B	B	B	B	B	B	B	B	V	B	B	B	B	B	B	B	B	B	B	B	B	B	B	B	B	B	B	B	B	B	B	B	B	B
VED7.1	B	B	B	B	B	B	B	B	B	B	B	B	B	B	B	B	B	B	B	B	B	B	H	B	B	B	B	B	B	B	B	B	B	B	B	B	B	B	B	B	B	B	B	B	B	B	B	B	B
VED7.2	B	B	B	B	B	B	B	B	B	B	B	B	B	B	B	B	B	B	B	B	B	B	B	B	B	B	B	B	B	B	B	B	B	B	B	B	B	B	B	B	B	B	B	B	B	B	B	B	B
VED7.3	B	B	B	B	B	B	B	B	B	B	B	B	B	B	B	B	B	B	B	B	B	B	B	B	B	B	B	B	B	B	B	B	B	B	B	B	B	B	B	B	B	B	B	B	B	B	B	B	B
VED8.1	B	B	B	B	B	B	B	B	B	B	B	B	B	B	B	B	B	B	B	B	B	B	B	B	B	B	B	B	B	B	B	B	B	B	B	B	B	B	B	B	B	B	B	B	B	B	B	B	B
VED8.2	B	B	B	B	B	B	B	B	B	B	B	B	B	B	B	B	B	B	B	B	B	B	B	B	B	B	B	B	B	B	B	B	B	B	B	B	B	B	B	B	B	B	B	B	B	B	B	B	B
VED8.3	B	B	B	B	B	B	B	B	B	B	B	B	B	B	B	B	B	B	B	B	B	B	B	B	B	B	B	B	B	H	B	B	B	B	B	B	B	B	B	B	B	B	B	B	B	B	B	B	B
VED8.4	V	B	B	B	B	B	B	B	B	B	B	B	B	B	B	B	B	B	B	B	B	B	B	B	B	B	B	B	B	B	B	B	B	B	B	B	B	B	B	B	B	B	B	B	B	B	B	B	B
VED9.1	B	B	B	B	B	B	B	B	B	B	B	B	B	B	B	B	B	B	B	B	B	B	B	B	B	B	B	B	B	B	B	B	B	B	B	B	B	B	B	B	B	B	B	B	B	B	B	B	B
VED9.2	B	B	B	B	B	B	B	B	B	B	B	B	B	B	B	B	B	B	B	B	B	B	B	B	B	B	B	B	B	B	B	B	B	B	B	B	B	B	B	B	B	B	B	B	B	B	B	B	B
VED10.1	B	B	B	B	B	B	B	B	B	B	B	B	B	B	B	B	B	B	B	B	B	B	B	B	B	B	B	B	B	B	B	B	B	B	B	B	B	B	B	B	B	B	B	B	B	B	B	B	B
VED10.2	B	B	B	B	B	B	B	B	B	B	B	B	B	B	B	B	B	B	B	B	B	B	B	B	B	B	B	B	B	B	B	B	B	B	B	B	B	B	B	B	B	B	B	B	B	B	B	B	B
VED11.1	B	B	B	B	B	B	B	B	B	B	B	B	B	B	B	B	B	B	B	B	B	B	B	B	B	B	B	B	B	B	B	B	B	B	B	B	B	B	B	B	B	B	B	B	B	B	B	B	B
VED11.2	B	B	B	B	B	B	B	B	B	B	B	B	B	B	B	B	B	B	B	B	B	B	B	B	B	B	B	B	B	B	B	B	V	B	B	B	B	B	B	B	B	B	B	B	B	B	B	B	B
VED12.1	B	B	B	B	B	B	B	B	B	B	B	B	B	B	B	B	B	B	B	B	B	B	B	B	B	B	B	B	B	B	B	B	B	B	B	B	B	B	B	B	B	B	B	B	B	B	B	B	B
VED12.2	B	B	B	B	B	B	B	B	B	B	B	B	B	B	B	B	B	B	B	B	B	B	B	B	B	B	B	B	B	B	B	B	B	B	B	B	B	B	B	B	B	B	B	B	B	B	B	B	B
[truncated: 47 more columns]
