# Supplementary material for: Fruit Morphology and Ripening-Related QTLs in a Newly Developed Introgression Line Collection of the Elite Varieties ‘Védrantais’ and ‘Piel de Sapo’
Source: Plants (Basel). 2022 Nov 15;11(22):3120. doi: 10.3390/plants11223120 (PMC9694011; doi:10.3390/plants11223120)
Supplement: Supplementary file 1 [file plants-11-03120-s001.zip › Table S3 VED ILs_R1.xlsx]

## Sheet: Table S3
Table S3. Phenotypes of the Introgression Lines evaluated in 2019.
Line	MOT	ECOL	YELL	SUT	FC	FW (g)		FP (cm)		FA (cm)		FWI (cm)		FL (cm)		FS		EARO (DAP)		EALF (DAP)		HAR (DAP)		ABS (0-3)		FIR (kg cm-2)		SSC (ºBrix)
	Value	Value	Value	Value	Value	Mean	SD	Mean	SD	Mean	SD	Mean	SD	Mean	SD	Mean	SD	Mean	SD	Mean	SD	Mean	SD	Mean	SD	Mean	SD	Mean	SD
PS	Yes	Green	Yes	No	White	2049.5	794.753	60.424	10.5798	230.481	68.614	14.7828	2.13128	20.4608	2.96608	1.3841	0.0193037	55	0	55	0	55	0	0	0	2.97187	0.963088	10.875	1.70367
VED1.3	Yes	Green	Yes	No	White	1694.5	291.078	64.1099	18.2785	171.379	46.9377	13.0006	0.867582	18.6351	0.921848	1.43483	0.0373407	55.25	0.5	55.25	0.5	55.25	0.5	0	0	3.4875	0.301558	8.55	0.869866
VED1.4	Yes	Green	Yes	No	White	997	348.882	49.8931	2.42372	152.23	22.3173	12.5031	0.452056	16.1745	0.838299	1.29345	0.0414985	55.25	0.5	55.25	0.5	55.25	0.5	0	0	3.21875	0.186106	8.775	1.65806
VED2.1	Yes	Green	Yes	No	White	1483	323.128	55.2628	4.79517	181.061	37.7101	13.5033	1.03899	17.8276	1.77335	1.30526	0.0632573	55.25	0.5	55.25	0.5	55.25	0.5	0	0	3.10938	0.342079	7.975	0.287228
VED2.2	Yes	Green	Yes	No	White	1281.6	272.347	52.5852	3.63494	158.085	22.8163	13.02	0.984696	16.3068	1.44459	1.25264	0.0617056	55	0	55	0	55	0	0	0	3.57	0.352402	7.72	1.13004
VED2.4	Yes	Green	Yes	No	White	1275.2	497.814	52.162	7.75074	172.873	52.5544	12.5374	2.18291	17.5209	3.02914	1.40132	0.1153	55.4	0.547723	55.4	0.547723	55.4	0.547723	0	0	3.3775	0.829363	8.2	0.608276
VED3.1	Yes	Green	Yes	No	White	1080.4	109.054	50.9685	1.45582	139.543	20.1115	11.9736	0.566853	17.0637	1.04748	1.4294	0.137233	55.2	0.447214	55.2	0.447214	55.2	0.447214	0	0	3.713	0.566584	8.1	1.34536
VED3.2	Yes	Green	Yes	No	White	1272	211.858	54.3918	0.872724	161.559	30.0522	12.9963	0.712258	17.6967	0.625033	1.36267	0.0289065	55.3333	0.57735	55.3333	0.57735	55.3333	0.57735	0	0	3.40833	0.45575	8.6	2.50599
VED4.1	Yes	Green	Yes	No	White	869.5	162.861	48.9575	7.24299	130.255	16.1642	10.8321	1.10275	15.6464	1.80224	1.45857	0.235341	55.25	0.5	55.25	0.5	55.25	0.5	0	0	3.94062	0.335002	8.1	2.28473
VED5.1	Yes	Green	Yes	No	White	1529.5	502.61	58.0473	8.43919	202.459	45.8807	12.5666	1.27057	20.4491	3.13694	1.624	0.140855	55.5	0.57735	55.5	0.57735	55.5	0.57735	0	0	3.53188	0.992002	9	0.761577
VED5.3	Yes	Green	Yes	No	White	1848	552.368	60.7302	9.49815	225.05	52.5622	14.4526	1.37583	20.6451	3.22907	1.42912	0.173341	55	0	55	0	55	0	0	0	2.1875	0.182859	8.02	1.09407
VED6.3	Yes	Green	Yes	No	White	1059	290.858	45.5842	3.9011	128.798	25.2714	12.2301	1.104	14.5574	1.57074	1.19025	0.0651465	55	0	55	0	55	0	0	0	2.93125	0.716945	8.575	2.53821
VED7.1	Yes	White	Yes	No	White	1296	609.931	52.298	11.4499	173.995	70.5224	11.9761	1.88974	18.5124	4.82671	1.5297	0.170599	55	0	55	0	55	0	0	0	2.875	0.680533	9.3	4.34856
VED7.3	Yes	Green	Yes	No	White	857.2	262.304	47.4796	6.21069	120.625	24.934	10.6451	1.34879	16.1341	2.18168	1.51664	0.104194	55.6	0.547723	55.6	0.547723	55.6	0.547723	0	0	3.5415	0.903916	8.38	1.73407
VED8.1	Yes	Green	Yes	No	White	1098.8	337.803	49.6346	6.0217	152.208	32.8688	12.4333	0.856991	16.3551	2.60849	1.309	0.120925	45.8	3.11448	47.8	3.11448	52.6	2.88097	1.4	0.547723	0.9525	0.448557	8.32	0.903881
VED8.2	Yes	Green	Yes	No	White	735.6	169.295	41.7617	2.13364	113.286	13.1461	11.1531	0.756178	13.5433	0.726935	1.21624	0.0581371	44	3.31662	46	3.31662	50.4	3.57771	1	0.707107	1.7675	0.269055	9.16	0.873499
VED8.3	Yes	Green	Yes	No	Green	784.4	272.783	51.6626	2.57106	117.361	32.8932	10.5181	1.39143	14.8057	1.93335	1.4088	0.0471466	53.8	2.38747	53.6	2.50998	54.2	2.38747	0.4	0.547723	0.95	0.700279	7.94	1.51096
VED9.2	Yes	Green	Yes	No	Orange	2180	837.518	67.0624	11.0997	263.831	66.2864	15.2823	1.88446	22.5044	2.99806	1.47217	0.0760451	55.3333	0.57735	55.3333	0.57735	55.3333	0.57735	0	0	3.7875	0.404467	8.16667	1.15036
