# Supplementary material for: Fruit Morphology and Ripening-Related QTLs in a Newly Developed Introgression Line Collection of the Elite Varieties ‘Védrantais’ and ‘Piel de Sapo’
Source: Plants (Basel). 2022 Nov 15;11(22):3120. doi: 10.3390/plants11223120 (PMC9694011; doi:10.3390/plants11223120)
Supplement: Supplementary file 1 [file plants-11-03120-s001.zip › Table S4 VED ILs.xlsx]

## Sheet: Table S4
Table S4. Composition of modified MS medium used for in vitro culture.
Compound	Concentration
DUCHEFA M 0.231 MS + B5 vitamin	4.41 g/L
CuSO4.5H20	1 mg/L
2-(N-Morpholino)ethanesulfonic acid, 4-Morpholineethanesulfonic acid monohydrate (MES)	0.6 g/L
Sucrose	30 g/L
Agar	8 g/L
pH	5.8
